# Supplementary material for: Vericiguat Use in Patients with Heart Failure in Real-World Settings during the First Year after the Drug Authorization in Japan
Source: J Clin Med. 2024 May 30;13(11):3222. doi: 10.3390/jcm13113222 (PMC11172519; doi:10.3390/jcm13113222)
Supplement: Supplementary file 1 [file jcm-13-03222-s001.zip]

Archive with 1 entries (1 files):
- jcm-2931871-supplementary.pdf
